# Supplementary material for: Development of the Dog Attachment Insecurity Screening Inventory (D-AISI): A Pilot Study on a Sample of Female Owners
Source: Animals (Basel). 2021 Nov 26;11(12):3381. doi: 10.3390/ani11123381 (PMC8698140; doi:10.3390/ani11123381)
Supplement: Supplementary file 1 [file animals-11-03381-s001.zip]

Archive with 1 entries (1 files):
- animals-1469819-supplementary.pdf
